# Supplementary material for: UV-B Radiation Tolerance and Temperature-Dependent Activity Within the Entomopathogenic Fungal Genus Metarhizium in Brazil
Source: Front Fungal Biol. 2021 Mar 8;2:645737. doi: 10.3389/ffunb.2021.645737 (PMC10512313; doi:10.3389/ffunb.2021.645737)
Supplement: Supplementary file 1 [file Data_Sheet_1.ZIP]

Archive with 3 entries (3 files):
- Figure S1.tif
- Figure S2.tif
- Supplementary material.docx
